# Supplementary material for: Genome-Wide Analysis of KCS Gene Family in Ginkgo biloba L. and Functional Identification of KCS7 in Oleic Acid Synthesis
Source: Genes (Basel). 2025 Jun 30;16(7):773. doi: 10.3390/genes16070773 (PMC12296010; doi:10.3390/genes16070773)
Supplement: Supplementary file 1 [file genes-16-00773-s001.zip]

Archive with 1 entries (1 files):
- genes-3719647-supplementary.pdf
